# Supplementary material for: The oribatid mite genus Macrogena (Acari, Oribatida, Ceratozetidae), with description of two new species from New Zealand
Source: Zookeys. 2015 May 28;(506):13–26. doi: 10.3897/zookeys.506.9796 (PMC4467179; doi:10.3897/zookeys.506.9796)
Supplement: XML Treatment for Macrogena [file zookeys.506.9796-treatment1.xml]

<!DOCTYPE tp:taxon-treatment
  PUBLIC "-//TaxonX//DTD Taxonomic Treatment Publishing DTD v0 20100105//EN" "tax-treatment-NSO.dtd">
<tp:taxon-treatment xmlns:tp="http://www.plazi.org/taxpub"><tp:treatment-meta><kwd-group><label>Taxon classification</label><kwd><named-content content-type="kingdom">Animalia</named-content></kwd><kwd><named-content content-type="order">Oribatida</named-content></kwd><kwd><named-content content-type="family">Ceratozetidae</named-content></kwd></kwd-group><mixed-citation publication-type="journal"><person-group><name><surname>Ermilov</surname><given-names>Sergey G.</given-names></name><name><surname>Minor</surname><given-names>Maria A.</given-names></name></person-group><article-title>The oribatid mite genus <italic><tp:taxon-name><tp:taxon-name-part taxon-name-part-type="genus">Macrogena</tp:taxon-name-part></tp:taxon-name></italic> (<tp:taxon-name><tp:taxon-name-part taxon-name-part-type="subclass">Acari</tp:taxon-name-part></tp:taxon-name>, <tp:taxon-name><tp:taxon-name-part taxon-name-part-type="order">Oribatida</tp:taxon-name-part></tp:taxon-name>, <tp:taxon-name><tp:taxon-name-part taxon-name-part-type="family">Ceratozetidae</tp:taxon-name-part></tp:taxon-name>), with description of two new species from New Zealand</article-title><source>Zookeys</source><day>28</day><month>5</month><year>2015</year><volume>2015</volume><issue>506</issue><fpage>13</fpage><lpage>26</lpage><pub-id pub-id-type="doi">10.3897/zookeys.506.9796</pub-id></mixed-citation></tp:treatment-meta><tp:nomenclature><label>Genus</label><tp:taxon-name>
                        <tp:taxon-name-part taxon-name-part-type="genus">Macrogena</tp:taxon-name-part>
                    </tp:taxon-name><tp:taxon-authority>Wallwork, 1966</tp:taxon-authority></tp:nomenclature><tp:treatment-sec sec-type="Type species"><title>Type species.</title><p><italic><tp:taxon-name><tp:taxon-name-part taxon-name-part-type="genus">Macrogena</tp:taxon-name-part> <tp:taxon-name-part taxon-name-part-type="species">monodactyla</tp:taxon-name-part></tp:taxon-name></italic> Wallwork, 1966</p></tp:treatment-sec><tp:treatment-sec sec-type="Diagnosis"><title>Diagnosis</title><p>(partially based on data from <xref ref-type="bibr" rid="B7">Wallwork 1966</xref>; <xref ref-type="bibr" rid="B2">Hammer 1967</xref>). <tp:taxon-name><tp:taxon-name-part taxon-name-part-type="family">Ceratozetidae</tp:taxon-name-part></tp:taxon-name> with rostrum with medial rectangular ledge formed by two lateral incisions; rostral setae inserted dorsally or dorso-laterally on prodorsum; lamellar and interlamellar setae strong, straight; bothridial setae fusiform or globular; lamellae large, with short cusps, connected by translamella; tutoria and genal teeth long, reach the level of insertions of rostral setae; dorsophragmata fused medially; notogaster with three or four pairs of porose areas; ten pairs of short and thin notogastral setae; five pairs of genital, one pair of aggenital, two pair of anal, and three pairs of adanal setae; legs mono- or tridactylous.</p><!--PageBreak--></tp:treatment-sec><ref-list><ref id="B7"><mixed-citation xmlns:xlink="http://www.w3.org/1999/xlink" xlink:type="simple"><person-group><name name-style="western"><surname>Wallwork</surname><given-names>JA</given-names></name></person-group> (<year>1966</year>) <article-title>More Oribatid mites (<tp:taxon-name><tp:taxon-name-part taxon-name-part-type="subclass">Acari</tp:taxon-name-part></tp:taxon-name>: <tp:taxon-name><tp:taxon-name-part taxon-name-part-type="order">Cryptostigmata</tp:taxon-name-part></tp:taxon-name>) from Campbell I.</article-title> <source>Pacific Insects</source> <volume>8</volume>(<issue>4</issue>): <fpage>849</fpage>–<lpage>877</lpage>.</mixed-citation></ref><ref id="B2"><mixed-citation xmlns:xlink="http://www.w3.org/1999/xlink" xlink:type="simple"><person-group><name name-style="western"><surname>Hammer</surname><given-names>M</given-names></name></person-group> (<year>1967</year>) <article-title>Investigations on the oribatid fauna of New Zealand. Part II.</article-title> <source>Det Kong. Dansk. Vidensk. Selsk. Biol. Skr.</source> <volume>15</volume>(<issue>4</issue>): <fpage>1</fpage>–<lpage>60</lpage>.</mixed-citation></ref></ref-list></tp:taxon-treatment>
