# Supplementary material for: The oribatid mite genus Macrogena (Acari, Oribatida, Ceratozetidae), with description of two new species from New Zealand
Source: Zookeys. 2015 May 28;(506):13–26. doi: 10.3897/zookeys.506.9796 (PMC4467179; doi:10.3897/zookeys.506.9796)
Supplement: XML Treatment for Macrogena brevisensilla [file zookeys.506.9796-treatment2.xml]

<!DOCTYPE tp:taxon-treatment
  PUBLIC "-//TaxonX//DTD Taxonomic Treatment Publishing DTD v0 20100105//EN" "tax-treatment-NSO.dtd">
<tp:taxon-treatment xmlns:tp="http://www.plazi.org/taxpub"><tp:treatment-meta><kwd-group><label>Taxon classification</label><kwd><named-content content-type="kingdom">Animalia</named-content></kwd><kwd><named-content content-type="order">Oribatida</named-content></kwd><kwd><named-content content-type="family">Ceratozetidae</named-content></kwd></kwd-group><mixed-citation publication-type="journal"><person-group><name><surname>Ermilov</surname><given-names>Sergey G.</given-names></name><name><surname>Minor</surname><given-names>Maria A.</given-names></name></person-group><article-title>The oribatid mite genus <italic><tp:taxon-name><tp:taxon-name-part taxon-name-part-type="genus">Macrogena</tp:taxon-name-part></tp:taxon-name></italic> (<tp:taxon-name><tp:taxon-name-part taxon-name-part-type="subclass">Acari</tp:taxon-name-part></tp:taxon-name>, <tp:taxon-name><tp:taxon-name-part taxon-name-part-type="order">Oribatida</tp:taxon-name-part></tp:taxon-name>, <tp:taxon-name><tp:taxon-name-part taxon-name-part-type="family">Ceratozetidae</tp:taxon-name-part></tp:taxon-name>), with description of two new species from New Zealand</article-title><source>Zookeys</source><day>28</day><month>5</month><year>2015</year><volume>2015</volume><issue>506</issue><fpage>13</fpage><lpage>26</lpage><pub-id pub-id-type="doi">10.3897/zookeys.506.9796</pub-id></mixed-citation></tp:treatment-meta><tp:nomenclature><tp:taxon-name>
                        <tp:taxon-name-part taxon-name-part-type="genus">Macrogena</tp:taxon-name-part>
                        <tp:taxon-name-part taxon-name-part-type="species">brevisensilla</tp:taxon-name-part>
                        <object-id xmlns:xlink="http://www.w3.org/1999/xlink" content-type="zoobank" xlink:type="simple">http://zoobank.org/7D7732BB-EF8C-47F5-8A14-23903114CE77</object-id>
                    </tp:taxon-name><tp:taxon-status xmlns:xlink="http://www.w3.org/1999/xlink" xlink:type="simple">sp. n.</tp:taxon-status><xref ref-type="fig" rid="F1">Figs 1–4</xref><xref ref-type="fig" rid="F2">, 5–9</xref><xref ref-type="fig" rid="F3">, 10–13</xref><xref ref-type="fig" rid="F4">, 14–22</xref></tp:nomenclature><tp:treatment-sec sec-type="Diagnosis"><title>Diagnosis.</title><p>Body size: 315–332 × 182–199. Lamellar cusps without teeth. Translamella broad. Rostral setae dilated in medio-distal parts, ciliated. Lamellar and interlamellar setae long, thickened, densely barbed. Bothridial setae globular. Tutoria broadly triangular. Four pairs of notogastral porose areas present. Notogastral setae short, thin. Epimeral setae <italic>1c</italic> thickened, barbed. Tridactylous.</p></tp:treatment-sec><tp:treatment-sec sec-type="Description"><title>Description.</title><p><italic>Measurements</italic>. Body length: 332 (holotype: female), 315–332 (six paratypes: three females, three males); notogaster width: 182 (holotype), 182–199 (six paratypes).</p><p><italic>Integument</italic>. Body color light brown to brown. Body surface punctate (visible under high magnification). Lamellae, epimeral region, pedotecta I and subcapitular mentum with striae.</p><p><italic>Prodorsum</italic>. Anterior edge of medial ledge of rostrum slightly wavy, lateral incisions very narrow. Lamellae shorter than half of prodorsum. Lamellar cusps without teeth. Translamella straight, broad. Rostral setae (<italic>ro</italic>, 32–41) dilated in medio-distal parts, ciliated. Lamellar (<italic>le</italic>, 49–57) and interlamellar (<italic>in</italic>, 82–90) setae thickened, densely barbed. Lamellar setae sometimes slightly dilated medio-distally. Bothridial setae (<italic>ss</italic>, 22–26) globular, with short stalk (4–6) and longer, indistinctly barbed head (18–20). Tutoria (<italic>tu</italic>) broadly triangular distally. Exobothridial setae (<italic>ex</italic>, 4) thin, smooth.</p><p><italic>Notogaster</italic>. Anterior margin convex medially. Pteromorphs broadly rounded laterally. Porose areas <italic>Am</italic> elongate oval. Dorsophragmata (<italic>D</italic>) of medium size. Four pairs of porose areas present, all rounded: <italic>Aa</italic> (8), <italic>A1</italic>, <italic>A2</italic> and <italic>A3</italic> (6). Notogastral setae thin, smooth, <italic>c</italic> (12) little longer than other nine pairs (6–8). Lyrifissures <italic>ia</italic>, <italic>im</italic>, <italic>ip</italic>, <italic>ih</italic> and <italic>ips</italic> distinct. Opisthonotal gland openings (<italic>gla</italic>) located posteriorly to <italic>im</italic>.</p><p><italic>Gnathosoma</italic>. Subcapitulum longer than wide (86 × 61–65). Subcapitular setae <italic>h</italic> (4–6) thin, smooth; <italic>a</italic> (12–16) and <italic>m</italic> (18–20) setiform, slightly barbed. Adoral setae (<italic>or</italic><sub>1</sub>, <italic>or</italic><sub>2</sub>, 8–10) simple, densely barbed. Palps (53–61) with setation 0–2–1–3–9(+ω). Solenidion attached to eupathidium, both located on dorsal tubercle. Chelicerae (90–94) with two simple, barbed setae; <italic>cha</italic> (28–32) longer than <italic>chb</italic> (16–20). Trägårdh’s organ (Tg) long, tapered.</p><p><italic>Epimeral and lateral podosomal regions</italic>. Pedotecta I (Pd I) large, concave in dorsal view. Pedotecta II (Pd II) of medium size, triangular, rounded distally in ventral view. All pedotecta scale-like in lateral view. Genal teeth (<italic>gt</italic>) elongate narrowly triangular. Apodemes 1, 2, sejugal and 3 distinctly developed. Epimeral setal formula 3–1–2–2. Epimeral setae <italic>1c</italic> (10) thickened, barbed; other setae (4–6) thin, smooth. Custodia (<italic>cus</italic>) with long, pointed tips. Discidia (<italic>dis</italic>) triangular. Circumpedal carinae (<italic>cp</italic>) distinct.</p><p><italic>Anogenital region</italic>. Genital (<italic>g</italic><sub>1</sub>–<italic>g</italic><sub>5</sub>, 4–6), aggenital (<italic>ag</italic>, 4–6), anal (<italic>an</italic><sub>1</sub>, <italic>an</italic><sub>2</sub>, 4–6) and adanal (<italic>ad</italic><sub>1</sub>–<italic>ad</italic><sub>3</sub>, 6–8) setae thin, smooth. Lyrifissures <italic>iad</italic> located close to anal aperture, in paraanal position. Ovipositor elongated (102–110 × 28), blades (45–49) shorter than length of distal section (beyond middle fold; 57–61). Each of three blades with four straight, smooth setae, ψ<sub>1</sub> ≈ τ<sub>1</sub> (32) longer than ψ<sub>2</sub> ≈ τ<sub>a</sub> ≈ τ<sub>b</sub> ≈ τ<sub>c</sub> (14–16). Six coronal simple setae (<italic>k</italic>, 8) present.</p><p><italic>Legs</italic>. Tridactylous. Medial claw thicker than two laterals; all indistinctly serrate dorsally. Genua I and II, and femora II with antero-ventral tooth (<italic>t</italic>). Formulae of leg setation and solenidia: I (1–5–3–3–18) [1–2–2], II (1–5–3–4–15) [1–1–2], III (2–2–1–3–15) [1–1–0], IV (1–2–2–3–12) [0–1–0]; homology of setae and solenidia as indicated in Table <xref ref-type="table" rid="T1">1</xref>. Famulus (ε) short, blunted. Setae <italic>l</italic>’’ on tibiae and genua I, II thick.</p><table-wrap id="T1" position="float" orientation="portrait"><label>Table 1.</label><caption><p>Leg setation and solenidia of adult <italic><tp:taxon-name><tp:taxon-name-part taxon-name-part-type="genus">Macrogena</tp:taxon-name-part> <tp:taxon-name-part taxon-name-part-type="species">brevisensilla</tp:taxon-name-part></tp:taxon-name></italic> sp. n.</p></caption><table rules="all"><tbody><tr><th rowspan="1" colspan="1">Leg</th><th rowspan="1" colspan="1">Trochanter</th><th rowspan="1" colspan="1">Femur</th><th rowspan="1" colspan="1">Genu</th><th rowspan="1" colspan="1">Tibia</th><th rowspan="1" colspan="1">Tarsus</th></tr><tr><td rowspan="1" colspan="1">I</td><td rowspan="1" colspan="1"><italic>v</italic>’</td><td rowspan="1" colspan="1"><italic>d</italic>, <italic>(l)</italic>, <italic>bv</italic>’’, <italic>v</italic>’’</td><td rowspan="1" colspan="1"><italic>(l)</italic>, <italic>v</italic>’, σ</td><td rowspan="1" colspan="1"><italic>(l)</italic>, <italic>v</italic>’, φ<sub>1</sub>, φ<sub>2</sub></td><td rowspan="1" colspan="1"><italic>(ft)</italic>, <italic>(tc)</italic>, <italic>(it)</italic>, <italic>(p)</italic>, <italic>(u)</italic>, <italic>(a)</italic>, <italic>s</italic>, <italic>(pv)</italic>, <italic>(pl)</italic>, ε, ω<sub>1</sub>, ω<sub>2</sub></td></tr><tr><td rowspan="1" colspan="1">II</td><td rowspan="1" colspan="1"><italic>v</italic>’</td><td rowspan="1" colspan="1"><italic>d</italic>, <italic>(l)</italic>, <italic>bv</italic>’’, <italic>v</italic>’’</td><td rowspan="1" colspan="1"><italic>(l)</italic>, <italic>v</italic>’, σ</td><td rowspan="1" colspan="1"><italic>(l)</italic>, <italic>(v)</italic>, φ</td><td rowspan="1" colspan="1"><italic>(ft)</italic>, <italic>(tc)</italic>, <italic>(it)</italic>, <italic>(p)</italic>, <italic>(u)</italic>, <italic>(a)</italic>, <italic>s</italic>, <italic>(pv)</italic>, ω<sub>1</sub>, ω<sub>2</sub></td></tr><tr><td rowspan="1" colspan="1">III</td><td rowspan="1" colspan="1"><italic>l</italic>’, <italic>v</italic>’</td><td rowspan="1" colspan="1"><italic>d</italic>, <italic>ev</italic>’</td><td rowspan="1" colspan="1"><italic>l</italic>’, σ</td><td rowspan="1" colspan="1"><italic>l</italic>’, <italic>(v)</italic>, φ</td><td rowspan="1" colspan="1"><italic>(ft)</italic>, <italic>(tc)</italic>, <italic>(it)</italic>, <italic>(p)</italic>, <italic>(u)</italic>, <italic>(a)</italic>, <italic>s</italic>, <italic>(pv)</italic></td></tr><tr><td rowspan="1" colspan="1">IV</td><td rowspan="1" colspan="1"><italic>v</italic>’</td><td rowspan="1" colspan="1"><italic>d</italic>, <italic>ev</italic>’</td><td rowspan="1" colspan="1"><italic>d</italic>, <italic>l</italic>’</td><td rowspan="1" colspan="1"><italic>l</italic>’, <italic>(v)</italic>, φ</td><td rowspan="1" colspan="1"><italic>ft</italic>’’, <italic>(tc)</italic>, <italic>(p)</italic>, <italic>(u)</italic>, <italic>(a)</italic>, <italic>s</italic>, <italic>(pv)</italic></td></tr></tbody></table><table-wrap-foot><fn><p>Note: Roman letters refer to normal setae, Greek letters to solenidia (except for ε = famulus). Single prime (‘) marks setae on the anterior and double prime (“) setae on the posterior side of a given leg segment. Parentheses refer to a pair of setae.</p></fn></table-wrap-foot></table-wrap></tp:treatment-sec><tp:treatment-sec sec-type="Material examined"><title>Material examined.</title><p>Holotype (female) and six paratypes (three females and three males): New Zealand, South Island, Central Otago, The Remarkables, <named-content xmlns:xlink="http://www.w3.org/1999/xlink" content-type="dwc:verbatimCoordinates" xlink:type="simple">45°3'38"S, 168°48'43"E</named-content>, 1867 m a.s.l., in the soil and debris under <italic><tp:taxon-name><tp:taxon-name-part taxon-name-part-type="genus">Raoulia</tp:taxon-name-part></tp:taxon-name></italic> sp. cushion, 19 February 2014, collected by M. Minor.</p></tp:treatment-sec><tp:treatment-sec sec-type="Type deposition"><title>Type deposition.</title><p>The holotype and two paratypes are deposited in the New Zealand National Arthropod Collection, Auckland, New Zealand; two paratypes are deposited in the collection of the Senckenberg Institution, Frankfurt, Germany; two paratypes are deposited in the collection of the Tyumen State University Museum of Zoology, Tyumen, Russia.</p></tp:treatment-sec><tp:treatment-sec sec-type="Etymology"><title>Etymology.</title><p>The specific name <italic>brevisensilla</italic> refers to the short bothridial setae (sensilla).</p><!--PageBreak--><!--PageBreak--><!--PageBreak--></tp:treatment-sec><tp:treatment-sec sec-type="Remarks"><title>Remarks.</title><p><italic><tp:taxon-name><tp:taxon-name-part taxon-name-part-type="genus">Macrogena</tp:taxon-name-part> <tp:taxon-name-part taxon-name-part-type="species">brevisensilla</tp:taxon-name-part></tp:taxon-name></italic> sp. n. differs from all species of this genus by the tridactylous legs.</p><p><xref ref-type="bibr" rid="B7">Wallwork (1966)</xref> considered monodactylous legs as the generic character of <italic><tp:taxon-name><tp:taxon-name-part taxon-name-part-type="genus">Macrogena</tp:taxon-name-part></tp:taxon-name></italic>. The new species has tridactylous legs, however, all other morphological traits correspond to the other species of this genus. Thus, we included <italic><tp:taxon-name><tp:taxon-name-part taxon-name-part-type="genus">Macrogena</tp:taxon-name-part> <tp:taxon-name-part taxon-name-part-type="species">brevisensilla</tp:taxon-name-part></tp:taxon-name></italic> sp. n. in <italic><tp:taxon-name><tp:taxon-name-part taxon-name-part-type="genus">Macrogena</tp:taxon-name-part></tp:taxon-name></italic>, and included alternatively tridactylous legs in the revised generic diagnosis.</p><fig id="F1" position="float" orientation="portrait"><label>Figures 1–4.</label><caption><p><italic><tp:taxon-name><tp:taxon-name-part taxon-name-part-type="genus">Macrogena</tp:taxon-name-part> <tp:taxon-name-part taxon-name-part-type="species">brevisensilla</tp:taxon-name-part></tp:taxon-name></italic> sp. n., adult: <bold>1</bold> dorsal view <bold>2</bold> ventral view (legs not shown) <bold>3</bold> lateral view of anterior part of body (leg I not shown) <bold>4</bold> lateral view of posterior part of body. Scale bars 100 µm (<bold>1, 2</bold>), 50 µm (<bold>3, 4</bold>).</p></caption><graphic xmlns:xlink="http://www.w3.org/1999/xlink" xlink:href="zookeys-506-013-g001.jpg" position="float" orientation="portrait" xlink:type="simple" id="oo_44330.jpg"/></fig><fig id="F2" position="float" orientation="portrait"><label>Figures 5–9.</label><caption><p><italic><tp:taxon-name><tp:taxon-name-part taxon-name-part-type="genus">Macrogena</tp:taxon-name-part> <tp:taxon-name-part taxon-name-part-type="species">brevisensilla</tp:taxon-name-part></tp:taxon-name></italic> sp. n., adult: <bold>5</bold> frontal view of prodorsum <bold>6</bold> posterior view <bold>7</bold> subcapitulum, ventral view <bold>8</bold> palp <bold>9</bold> chelicera. Scale bars 50 µm (<bold>5, 6</bold>), 20 µm (<bold>7–9</bold>).</p></caption><graphic xmlns:xlink="http://www.w3.org/1999/xlink" xlink:href="zookeys-506-013-g002.jpg" position="float" orientation="portrait" xlink:type="simple" id="oo_44331.jpg"/></fig><fig id="F3" position="float" orientation="portrait"><label>Figures 10–13.</label><caption><p><italic><tp:taxon-name><tp:taxon-name-part taxon-name-part-type="genus">Macrogena</tp:taxon-name-part> <tp:taxon-name-part taxon-name-part-type="species">brevisensilla</tp:taxon-name-part></tp:taxon-name></italic> sp. n., adult: <bold>10</bold> leg I, right, antiaxial view <bold>11</bold> tibia, genu, femur and trochanter of leg II, right, antiaxial view <bold>12</bold> genu, femur and trochanter of leg III, right, antiaxial view <bold>13</bold> leg IV, left, antiaxial view. Scale bar 20 µm.</p></caption><graphic xmlns:xlink="http://www.w3.org/1999/xlink" xlink:href="zookeys-506-013-g003.jpg" position="float" orientation="portrait" xlink:type="simple" id="oo_44332.jpg"/></fig><fig id="F4" position="float" orientation="portrait"><label>Figures 14–22.</label><caption><p><italic><tp:taxon-name><tp:taxon-name-part taxon-name-part-type="genus">Macrogena</tp:taxon-name-part> <tp:taxon-name-part taxon-name-part-type="species">brevisensilla</tp:taxon-name-part></tp:taxon-name></italic> sp. n., dissected adult, microscope images: <bold>14</bold> rostrum, dorsal view <bold>15</bold> medio-basal part of prodorsum and medio-anterior part of notogaster <bold>16</bold> notogastral porose area <italic>Aa</italic> and seta <italic>la</italic> <bold>17</bold> microporose in medial part of notogaster <bold>18</bold> right parts of subcapitular mentum and epimere I <bold>19</bold> rostral and lamellar setae <bold>20</bold> custodium and discidium <bold>21</bold> genital plates <bold>22</bold> ventral teeth on leg II (left, antiaxial view). Scale bar 20 µm.</p></caption><graphic xmlns:xlink="http://www.w3.org/1999/xlink" xlink:href="zookeys-506-013-g004.jpg" position="float" orientation="portrait" xlink:type="simple" id="oo_44333.jpg"/></fig></tp:treatment-sec><ref-list><ref id="B7"><mixed-citation xmlns:xlink="http://www.w3.org/1999/xlink" xlink:type="simple"><person-group><name name-style="western"><surname>Wallwork</surname><given-names>JA</given-names></name></person-group> (<year>1966</year>) <article-title>More Oribatid mites (<tp:taxon-name><tp:taxon-name-part taxon-name-part-type="subclass">Acari</tp:taxon-name-part></tp:taxon-name>: <tp:taxon-name><tp:taxon-name-part taxon-name-part-type="order">Cryptostigmata</tp:taxon-name-part></tp:taxon-name>) from Campbell I.</article-title> <source>Pacific Insects</source> <volume>8</volume>(<issue>4</issue>): <fpage>849</fpage>–<lpage>877</lpage>.</mixed-citation></ref></ref-list></tp:taxon-treatment>
