# Supplementary material for: The oribatid mite genus Macrogena (Acari, Oribatida, Ceratozetidae), with description of two new species from New Zealand
Source: Zookeys. 2015 May 28;(506):13–26. doi: 10.3897/zookeys.506.9796 (PMC4467179; doi:10.3897/zookeys.506.9796)
Supplement: XML Treatment for Macrogena abbreviata [file zookeys.506.9796-treatment3.xml]

<!DOCTYPE tp:taxon-treatment
  PUBLIC "-//TaxonX//DTD Taxonomic Treatment Publishing DTD v0 20100105//EN" "tax-treatment-NSO.dtd">
<tp:taxon-treatment xmlns:tp="http://www.plazi.org/taxpub"><tp:treatment-meta><kwd-group><label>Taxon classification</label><kwd><named-content content-type="kingdom">Animalia</named-content></kwd><kwd><named-content content-type="order">Oribatida</named-content></kwd><kwd><named-content content-type="family">Ceratozetidae</named-content></kwd></kwd-group><mixed-citation publication-type="journal"><person-group><name><surname>Ermilov</surname><given-names>Sergey G.</given-names></name><name><surname>Minor</surname><given-names>Maria A.</given-names></name></person-group><article-title>The oribatid mite genus <italic><tp:taxon-name><tp:taxon-name-part taxon-name-part-type="genus">Macrogena</tp:taxon-name-part></tp:taxon-name></italic> (<tp:taxon-name><tp:taxon-name-part taxon-name-part-type="subclass">Acari</tp:taxon-name-part></tp:taxon-name>, <tp:taxon-name><tp:taxon-name-part taxon-name-part-type="order">Oribatida</tp:taxon-name-part></tp:taxon-name>, <tp:taxon-name><tp:taxon-name-part taxon-name-part-type="family">Ceratozetidae</tp:taxon-name-part></tp:taxon-name>), with description of two new species from New Zealand</article-title><source>Zookeys</source><day>28</day><month>5</month><year>2015</year><volume>2015</volume><issue>506</issue><fpage>13</fpage><lpage>26</lpage><pub-id pub-id-type="doi">10.3897/zookeys.506.9796</pub-id></mixed-citation></tp:treatment-meta><tp:nomenclature><tp:taxon-name>
                        <tp:taxon-name-part taxon-name-part-type="genus">Macrogena</tp:taxon-name-part>
                        <tp:taxon-name-part taxon-name-part-type="species">abbreviata</tp:taxon-name-part>
                        <object-id xmlns:xlink="http://www.w3.org/1999/xlink" content-type="zoobank" xlink:type="simple">http://zoobank.org/2F9CD29C-B10C-42A2-B3F5-5C13EF4954BC</object-id>
                    </tp:taxon-name><tp:taxon-status xmlns:xlink="http://www.w3.org/1999/xlink" xlink:type="simple">sp. n.</tp:taxon-status><xref ref-type="fig" rid="F5">Figs 23–25</xref><xref ref-type="fig" rid="F6">, 26–30</xref><xref ref-type="fig" rid="F7">, 31–34</xref><xref ref-type="fig" rid="F8">, 35–44</xref><!--PageBreak--><!--PageBreak--></tp:nomenclature><tp:treatment-sec sec-type="Diagnosis"><title>Diagnosis.</title><p>Body size: 254–291 × 143–151. Lamellar cusps without teeth. Translamella of medium thickness. Rostral setae setiform, ciliated. Lamellar and interlamellar setae of medium size, thickened, barbed. Bothridial setae fusiform. Three pairs of notogastral porose areas present. Notogastral setae short, thin. Monodactylous.</p></tp:treatment-sec><tp:treatment-sec sec-type="Description"><title>Description.</title><p><italic>Measurements</italic>. Body length: 270 (holotype: female), 254–291 (six paratypes: three females, three males); notogaster width: 143 (holotype), 143–151 (six paratypes).</p><p><italic>Integument</italic>. Body color light brown to brown. Body surface punctate (visible under high magnification). Lamellae and pedotecta I striate; epimeral region also with longitudinal striae, however it is visible only in dissected specimens.</p><p><italic>Prodorsum</italic>. Medial ledge of rostrum truncated, lateral incisions well visible. Lamellae shorter than half of prodorsum. Lamellar cusps without teeth. Translamella straight, thickened. Rostral setae (24–28) setiform, ciliated. Lamellar (18–20) and interlamellar (32–36) setae thickened, usually indistinctly barbed (rarely with sparse, strong barbs). Bothridial setae (22–26) fusiform, with short stalk (6) and longer, indistinctly barbed head (16–20). Tutoria narrowly triangular distally, slightly rounded, sometimes pointed. Exobothridial setae (4) thin, smooth.</p><p><italic>Notogaster</italic>. Anterior margin convex medially. Pteromorphs broadly rounded laterally. Porose areas <italic>Am</italic> elongate oval. Dorsophragmata of medium size. Three pairs of porose areas present, all rounded: <italic>Aa</italic> (6–8), <italic>A2</italic> and <italic>A3</italic> (4–6). Notogastral setae (12–14) thin, smooth. Lyrifissures distinct. Opisthonotal gland openings located posteriorly to <italic>im</italic>.</p><p><italic>Gnathosoma</italic>. Subcapitulum longer than wide (65–69 × 45–53). Subcapitular setae thin, slightly barbed; <italic>m</italic> (18–20) longer than <italic>a</italic> (12–16) and <italic>h</italic> (8–10). Adoral setae (8) simple, densely barbed. Palps (45) with setation 0–2–1–3–9(+ω). Solenidion attached to eupathidium, both located on dorsal tubercle. Chelicerae (73–77) with two simple, barbed setae; <italic>cha</italic> (28) longer than <italic>chb</italic> (14–16). Trägårdh’s organ long, tapered.</p><!--PageBreak--><p><italic>Epimeral and lateral podosomal regions</italic>. Pedotecta I large, concave in dorsal view. Pedotecta II of medium size, triangular, rounded distally in ventral view. All pedotecta scale-like in lateral view. Genal teeth elongate narrowly triangular. Apodemes 1, 2, sejugal and 3 distinctly developed. Epimeral setal formula 3–1–2–2. Epimeral setae (8) thin, smooth. Custodia with long, pointed tips. Discidia triangular. Circumpedal carinae distinct.</p><!--PageBreak--><p><italic>Anogenital region</italic>. Genital (8–12), aggenital (8–12), anal (8–12) and adanal (12–14) setae thin, smooth. Lyrifissures <italic>iad</italic> located close to anal aperture, in inverse apoanal position. Ovipositor elongated (106–110 × 28), blades (45–49) shorter than length of distal section (beyond middle fold; 57–61). Each of three blades with four straight, smooth setae, ψ<sub>1</sub> ≈ τ<sub>1</sub> (24–28) longer than ψ<sub>2</sub> ≈ τ<sub>a</sub> ≈ τ<sub>b</sub> ≈ τ<sub>c</sub> (12–16). Six coronal simple setae (8) present.</p><p><italic>Legs</italic>. Monodactylous. Claws indistinctly serrate dorsally. Femora II with antero-ventral tooth (<italic>t</italic>). Formulae of leg setation and solenidia: I (1–4–3–4–18) [1–2–2], II (1–5–3–4–15) [1–1–2], III (2–2–1–3–15) [1–1–0], IV (1–2–2–2–12) [0–1–0]; homology of setae and solenidia as indicated in Table <xref ref-type="table" rid="T2">2</xref>. Famulus (ε) short, blunted. Setae <italic>l</italic>’’ on genua I, II thick.</p><table-wrap id="T2" position="float" orientation="portrait"><label>Table 2.</label><caption><p>Leg setation and solenidia of adult <italic><tp:taxon-name><tp:taxon-name-part taxon-name-part-type="genus">Macrogena</tp:taxon-name-part> <tp:taxon-name-part taxon-name-part-type="species">abbreviata</tp:taxon-name-part></tp:taxon-name></italic> sp. n.</p></caption><table rules="all"><tbody><tr><th rowspan="1" colspan="1">Leg</th><th rowspan="1" colspan="1">Trochanter</th><th rowspan="1" colspan="1">Femur</th><th rowspan="1" colspan="1">Genu</th><th rowspan="1" colspan="1">Tibia</th><th rowspan="1" colspan="1">Tarsus</th></tr><tr><td rowspan="1" colspan="1">I</td><td rowspan="1" colspan="1"><italic>v</italic>’</td><td rowspan="1" colspan="1"><italic>d</italic>, <italic>(l)</italic>, <italic>bv</italic>’’</td><td rowspan="1" colspan="1"><italic>(l)</italic>, <italic>v</italic>’, σ</td><td rowspan="1" colspan="1"><italic>(l)</italic>, <italic>(v)</italic>, φ<sub>1</sub>, φ<sub>2</sub></td><td rowspan="1" colspan="1"><italic>(ft)</italic>, <italic>(tc)</italic>, <italic>(it)</italic>, <italic>(p)</italic>, <italic>(u)</italic>, <italic>(a)</italic>, <italic>s</italic>, <italic>(pv)</italic>, <italic>(pl)</italic>, ε, ω<sub>1</sub>, ω<sub>2</sub></td></tr><tr><td rowspan="1" colspan="1">II</td><td rowspan="1" colspan="1"><italic>v</italic>’</td><td rowspan="1" colspan="1"><italic>d</italic>, <italic>(l)</italic>, <italic>bv</italic>’’, <italic>v</italic>’’</td><td rowspan="1" colspan="1"><italic>(l)</italic>, <italic>v</italic>’, σ</td><td rowspan="1" colspan="1"><italic>(l)</italic>, <italic>(v)</italic>, φ</td><td rowspan="1" colspan="1"><italic>(ft)</italic>, <italic>(tc)</italic>, <italic>(it)</italic>, <italic>(p)</italic>, <italic>(u)</italic>, <italic>(a)</italic>, <italic>s</italic>, <italic>(pv)</italic>, ω<sub>1</sub>, ω<sub>2</sub></td></tr><tr><td rowspan="1" colspan="1">III</td><td rowspan="1" colspan="1"><italic>l</italic>’, <italic>v</italic>’</td><td rowspan="1" colspan="1"><italic>d</italic>, <italic>ev</italic>’</td><td rowspan="1" colspan="1"><italic>l</italic>’, σ</td><td rowspan="1" colspan="1"><italic>l</italic>’, <italic>(v)</italic>, φ</td><td rowspan="1" colspan="1"><italic>(ft)</italic>, <italic>(tc)</italic>, <italic>(it)</italic>, <italic>(p)</italic>, <italic>(u)</italic>, <italic>(a)</italic>, <italic>s</italic>, <italic>(pv)</italic></td></tr><tr><td rowspan="1" colspan="1">IV</td><td rowspan="1" colspan="1"><italic>v</italic>’</td><td rowspan="1" colspan="1"><italic>d</italic>, <italic>ev</italic>’</td><td rowspan="1" colspan="1"><italic>d</italic>, <italic>l</italic>’</td><td rowspan="1" colspan="1"><italic>(v)</italic>, φ</td><td rowspan="1" colspan="1"><italic>ft</italic>’’, <italic>(tc)</italic>, <italic>(p)</italic>, <italic>(u)</italic>, <italic>(a)</italic>, <italic>s</italic>, <italic>(pv)</italic></td></tr></tbody></table><table-wrap-foot><fn><p>Note: See Table <xref ref-type="table" rid="T1">1</xref> for explanations.</p></fn></table-wrap-foot></table-wrap></tp:treatment-sec><tp:treatment-sec sec-type="Material examined"><title>Material examined.</title><p>Holotype (female) and six paratypes (three females and three males): New Zealand, South Island, Central Otago, Old Man’s Range, <named-content xmlns:xlink="http://www.w3.org/1999/xlink" content-type="dwc:verbatimCoordinates" xlink:type="simple">45°19'24"S, 169°12'28"E</named-content>, 1655 m a.s.l., in the bare soil with some lichen outside of <italic><tp:taxon-name><tp:taxon-name-part taxon-name-part-type="genus">Dracophyllum</tp:taxon-name-part> <tp:taxon-name-part taxon-name-part-type="species">muscoides</tp:taxon-name-part></tp:taxon-name></italic> cushion, 17 February 2014, collected by M. Minor.</p></tp:treatment-sec><tp:treatment-sec sec-type="Type deposition"><title>Type deposition.</title><p>The holotype and two paratypes are deposited in the New Zealand National Arthropod Collection, Auckland, New Zealand; two paratypes are de<!--PageBreak-->posited in the collection of the Senckenberg Institution, Frankfurt, Germany; two paratypes are deposited in the collection of the Tyumen State University Museum of Zoology, Tyumen, Russia.</p><!--PageBreak--><!--PageBreak--></tp:treatment-sec><tp:treatment-sec sec-type="Etymology"><title>Etymology.</title><p>The specific name <italic>abbreviata</italic> refers to the comparatively short interlamellar setae of this species.</p></tp:treatment-sec><tp:treatment-sec sec-type="Remarks"><title>Remarks.</title><p><italic><tp:taxon-name><tp:taxon-name-part taxon-name-part-type="genus">Macrogena</tp:taxon-name-part> <tp:taxon-name-part taxon-name-part-type="species">abbreviata</tp:taxon-name-part></tp:taxon-name></italic> sp. n. differs from all other species of this genus by the short interlamellar setae, which do not reach the lamellar cusps.</p><fig id="F5" position="float" orientation="portrait"><label>Figures 23–25.</label><caption><p><italic><tp:taxon-name><tp:taxon-name-part taxon-name-part-type="genus">Macrogena</tp:taxon-name-part> <tp:taxon-name-part taxon-name-part-type="species">abbreviata</tp:taxon-name-part></tp:taxon-name></italic> sp. n., adult: <bold>23</bold> dorsal view <bold>24</bold> ventral view (legs not shown) <bold>25</bold> lateral view (leg I not shown). Scale bar 100 µm.</p></caption><graphic xmlns:xlink="http://www.w3.org/1999/xlink" xlink:href="zookeys-506-013-g005.jpg" position="float" orientation="portrait" xlink:type="simple" id="oo_44334.jpg"/></fig><fig id="F6" position="float" orientation="portrait"><label>Figures 26–30.</label><caption><p><italic><tp:taxon-name><tp:taxon-name-part taxon-name-part-type="genus">Macrogena</tp:taxon-name-part> <tp:taxon-name-part taxon-name-part-type="species">abbreviata</tp:taxon-name-part></tp:taxon-name></italic> sp. n., adult: <bold>26</bold> frontal view of prodorsum <bold>27</bold> posterior view <bold>28</bold> subcapitulum, ventral view <bold>29</bold> chelicera <bold>30</bold> ovipositor. Scale bars 50 µm (<bold>26, 27</bold>), 20 µm (<bold>28–30</bold>).</p></caption><graphic xmlns:xlink="http://www.w3.org/1999/xlink" xlink:href="zookeys-506-013-g006.jpg" position="float" orientation="portrait" xlink:type="simple" id="oo_44335.jpg"/></fig><fig id="F7" position="float" orientation="portrait"><label>Figures 31–34.</label><caption><p><italic><tp:taxon-name><tp:taxon-name-part taxon-name-part-type="genus">Macrogena</tp:taxon-name-part> <tp:taxon-name-part taxon-name-part-type="species">abbreviata</tp:taxon-name-part></tp:taxon-name></italic> sp. n., adult: <bold>31</bold> tibia, genu and femur of leg I, right, paraxial view <bold>32</bold> tibia, genu and femur of leg II, right, antiaxial view <bold>33</bold> tibia, genu, femur and trochanter of leg III, left, antiaxial view <bold>34</bold> tibia, genu, femur and trochanter of leg IV, left, paraxial view. Scale bar 20 µm.</p></caption><graphic xmlns:xlink="http://www.w3.org/1999/xlink" xlink:href="zookeys-506-013-g007.jpg" position="float" orientation="portrait" xlink:type="simple" id="oo_44337.jpg"/></fig><fig id="F8" position="float" orientation="portrait"><label>Figures 35–44.</label><caption><p><italic><tp:taxon-name><tp:taxon-name-part taxon-name-part-type="genus">Macrogena</tp:taxon-name-part> <tp:taxon-name-part taxon-name-part-type="species">abbreviata</tp:taxon-name-part></tp:taxon-name></italic> sp. n., dissected adult, microscope images: <bold>35</bold> medio-basal part of prodorsum and medio-anterior part of notogaster <bold>36</bold> rostral seta and medio-anterior part of tutorium <bold>37</bold> genal tooth and rostral incision <bold>38</bold> microporose in medial part of notogaster <bold>39</bold> notogastral porose area <italic>Aa</italic>, seta <italic>h</italic><sub>3</sub>, lyrifissure <italic>im</italic> and opisthonotal gland opening <bold>40</bold> chelicera <bold>41</bold> custodium and discidium <bold>42</bold> anal seta <italic>an</italic><sub>2</sub>, adanal seta <italic>ad</italic><sub>3</sub> and lyrifissure <italic>iad</italic> <bold>43</bold> leg I (except anterior part of tarsus), right, paraxial view <bold>44</bold> ventral tooth on leg II (right, antiaxial view). Scale bar 20 µm.</p></caption><graphic xmlns:xlink="http://www.w3.org/1999/xlink" xlink:href="zookeys-506-013-g008.jpg" position="float" orientation="portrait" xlink:type="simple" id="oo_44338.jpg"/></fig></tp:treatment-sec><tp:treatment-sec><!--Section generated to contain objects referenced in tp:taxon-treatment.--><table-wrap id="T1" position="float" orientation="portrait"><label>Table 1.</label><caption><p>Leg setation and solenidia of adult <italic><tp:taxon-name><tp:taxon-name-part taxon-name-part-type="genus">Macrogena</tp:taxon-name-part> <tp:taxon-name-part taxon-name-part-type="species">brevisensilla</tp:taxon-name-part></tp:taxon-name></italic> sp. n.</p></caption><table rules="all"><tbody><tr><th rowspan="1" colspan="1">Leg</th><th rowspan="1" colspan="1">Trochanter</th><th rowspan="1" colspan="1">Femur</th><th rowspan="1" colspan="1">Genu</th><th rowspan="1" colspan="1">Tibia</th><th rowspan="1" colspan="1">Tarsus</th></tr><tr><td rowspan="1" colspan="1">I</td><td rowspan="1" colspan="1"><italic>v</italic>’</td><td rowspan="1" colspan="1"><italic>d</italic>, <italic>(l)</italic>, <italic>bv</italic>’’, <italic>v</italic>’’</td><td rowspan="1" colspan="1"><italic>(l)</italic>, <italic>v</italic>’, σ</td><td rowspan="1" colspan="1"><italic>(l)</italic>, <italic>v</italic>’, φ<sub>1</sub>, φ<sub>2</sub></td><td rowspan="1" colspan="1"><italic>(ft)</italic>, <italic>(tc)</italic>, <italic>(it)</italic>, <italic>(p)</italic>, <italic>(u)</italic>, <italic>(a)</italic>, <italic>s</italic>, <italic>(pv)</italic>, <italic>(pl)</italic>, ε, ω<sub>1</sub>, ω<sub>2</sub></td></tr><tr><td rowspan="1" colspan="1">II</td><td rowspan="1" colspan="1"><italic>v</italic>’</td><td rowspan="1" colspan="1"><italic>d</italic>, <italic>(l)</italic>, <italic>bv</italic>’’, <italic>v</italic>’’</td><td rowspan="1" colspan="1"><italic>(l)</italic>, <italic>v</italic>’, σ</td><td rowspan="1" colspan="1"><italic>(l)</italic>, <italic>(v)</italic>, φ</td><td rowspan="1" colspan="1"><italic>(ft)</italic>, <italic>(tc)</italic>, <italic>(it)</italic>, <italic>(p)</italic>, <italic>(u)</italic>, <italic>(a)</italic>, <italic>s</italic>, <italic>(pv)</italic>, ω<sub>1</sub>, ω<sub>2</sub></td></tr><tr><td rowspan="1" colspan="1">III</td><td rowspan="1" colspan="1"><italic>l</italic>’, <italic>v</italic>’</td><td rowspan="1" colspan="1"><italic>d</italic>, <italic>ev</italic>’</td><td rowspan="1" colspan="1"><italic>l</italic>’, σ</td><td rowspan="1" colspan="1"><italic>l</italic>’, <italic>(v)</italic>, φ</td><td rowspan="1" colspan="1"><italic>(ft)</italic>, <italic>(tc)</italic>, <italic>(it)</italic>, <italic>(p)</italic>, <italic>(u)</italic>, <italic>(a)</italic>, <italic>s</italic>, <italic>(pv)</italic></td></tr><tr><td rowspan="1" colspan="1">IV</td><td rowspan="1" colspan="1"><italic>v</italic>’</td><td rowspan="1" colspan="1"><italic>d</italic>, <italic>ev</italic>’</td><td rowspan="1" colspan="1"><italic>d</italic>, <italic>l</italic>’</td><td rowspan="1" colspan="1"><italic>l</italic>’, <italic>(v)</italic>, φ</td><td rowspan="1" colspan="1"><italic>ft</italic>’’, <italic>(tc)</italic>, <italic>(p)</italic>, <italic>(u)</italic>, <italic>(a)</italic>, <italic>s</italic>, <italic>(pv)</italic></td></tr></tbody></table><table-wrap-foot><fn><p>Note: Roman letters refer to normal setae, Greek letters to solenidia (except for ε = famulus). Single prime (‘) marks setae on the anterior and double prime (“) setae on the posterior side of a given leg segment. Parentheses refer to a pair of setae.</p></fn></table-wrap-foot></table-wrap></tp:treatment-sec></tp:taxon-treatment>
